# Supplementary material for: Prevalence, Antimicrobial Resistance Profiles, and Molecular Characteristics of Methicillin-Resistant Staphylococcus aureus Among School Children in Nha Trang, Central Vietnam
Source: Pathogens. 2026 Feb 22;15(2):238. doi: 10.3390/pathogens15020238 (PMC12943241; doi:10.3390/pathogens15020238)
Supplement: Supplementary file 1 [file pathogens-15-00238-s001.zip]

Archive with 1 entries (1 files):
- pathogens-4102753-supplementary.pdf
